# Supplementary material for: Absence of CEP78 causes photoreceptor and sperm flagella impairments in mice and a human individual
Source: eLife. 2023 Feb 9;12:e76157. doi: 10.7554/eLife.76157 (PMC9984195; doi:10.7554/eLife.76157)
Supplement: Figure 6—figure supplement 1—source data 1. [file elife-76157-fig6-figsupp1-data1.zip]

Archive with 10 entries (9 files):
- Figure 6-figure supplement 1-source data 1/
- __MACOSX/._Figure 6-figure supplement 1-source data 1
- Figure 6-figure supplement 1-source data 1/Figure 6-figure supplement 1-Row 1.tif
- __MACOSX/Figure 6-figure supplement 1-source data 1/._Figure 6-figure supplement 1-Row 1.tif
- Figure 6-figure supplement 1-source data 1/.DS_Store
- __MACOSX/Figure 6-figure supplement 1-source data 1/._.DS_Store
- Figure 6-figure supplement 1-source data 1/Figure 6-figure supplement 1-labeled.pdf
- __MACOSX/Figure 6-figure supplement 1-source data 1/._Figure 6-figure supplement 1-labeled.pdf
- Figure 6-figure supplement 1-source data 1/Figure 6-figure supplement 1-Row2.tif
- __MACOSX/Figure 6-figure supplement 1-source data 1/._Figure 6-figure supplement 1-Row2.tif
