# Supplementary material for: Absence of CEP78 causes photoreceptor and sperm flagella impairments in mice and a human individual
Source: eLife. 2023 Feb 9;12:e76157. doi: 10.7554/eLife.76157 (PMC9984195; doi:10.7554/eLife.76157)
Supplement: Figure 7—source data 1. [file elife-76157-fig7-data1.zip]

Archive with 82 entries (81 files):
- Figure 7-source data 1/
- __MACOSX/._Figure 7-source data 1
- Figure 7-source data 1/Figure 7D-row 7.tif
- __MACOSX/Figure 7-source data 1/._Figure 7D-row 7.tif
- Figure 7-source data 1/Figure 7D-row 6.tif
- __MACOSX/Figure 7-source data 1/._Figure 7D-row 6.tif
- Figure 7-source data 1/Figure 7B-row 1.tif
- __MACOSX/Figure 7-source data 1/._Figure 7B-row 1.tif
- Figure 7-source data 1/Figure 7E-E-row unshown.tif
- __MACOSX/Figure 7-source data 1/._Figure 7E-E-row unshown.tif
- Figure 7-source data 1/Figure 7D-row 4.tif
- __MACOSX/Figure 7-source data 1/._Figure 7D-row 4.tif
- Figure 7-source data 1/Figure 7D-row 5.tif
- __MACOSX/Figure 7-source data 1/._Figure 7D-row 5.tif
- Figure 7-source data 1/Figure 7B-row 2.tif
- __MACOSX/Figure 7-source data 1/._Figure 7B-row 2.tif
- Figure 7-source data 1/Figure 7B-row 6.tif
- __MACOSX/Figure 7-source data 1/._Figure 7B-row 6.tif
- Figure 7-source data 1/.DS_Store
- __MACOSX/Figure 7-source data 1/._.DS_Store
- Figure 7-source data 1/Figure 7D-row 1.tif
- __MACOSX/Figure 7-source data 1/._Figure 7D-row 1.tif
- Figure 7-source data 1/Figure 7B-row 3 & row 5.tif
- __MACOSX/Figure 7-source data 1/._Figure 7B-row 3 & row 5.tif
- Figure 7-source data 1/Figure 7D-row 2.tif
- __MACOSX/Figure 7-source data 1/._Figure 7D-row 2.tif
- Figure 7-source data 1/Figure 7D-row 3.tif
- __MACOSX/Figure 7-source data 1/._Figure 7D-row 3.tif
- Figure 7-source data 1/Figure 7B-row 4.tif
- __MACOSX/Figure 7-source data 1/._Figure 7B-row 4.tif
- Figure 7-source data 1/Figure 7C-row 1.tif
- __MACOSX/Figure 7-source data 1/._Figure 7C-row 1.tif
- Figure 7-source data 1/Figure 7E-row 4.tif
- __MACOSX/Figure 7-source data 1/._Figure 7E-row 4.tif
- Figure 7-source data 1/Figure 7C-row 3.tif
- __MACOSX/Figure 7-source data 1/._Figure 7C-row 3.tif
- Figure 7-source data 1/Figure 7C-row 2.tif
- __MACOSX/Figure 7-source data 1/._Figure 7C-row 2.tif
- Figure 7-source data 1/Figure 7E-row 1.tif
- __MACOSX/Figure 7-source data 1/._Figure 7E-row 1.tif
- Figure 7-source data 1/Figure 7C-row 6.tif
- __MACOSX/Figure 7-source data 1/._Figure 7C-row 6.tif
- Figure 7-source data 1/Figure 7E-row 2.tif
- __MACOSX/Figure 7-source data 1/._Figure 7E-row 2.tif
- Figure 7-source data 1/Figure 7C-row 5.tif
- __MACOSX/Figure 7-source data 1/._Figure 7C-row 5.tif
- Figure 7-source data 1/Figure 7C-row 4.tif
- __MACOSX/Figure 7-source data 1/._Figure 7C-row 4.tif
- Figure 7-source data 1/Figure 7E-row 3.tif
- __MACOSX/Figure 7-source data 1/._Figure 7E-row 3.tif
- Figure 7-source data 1/Figure 7A-row 1.tif
- __MACOSX/Figure 7-source data 1/._Figure 7A-row 1.tif
- Figure 7-source data 1/Figure 7J-row 5.tif
- __MACOSX/Figure 7-source data 1/._Figure 7J-row 5.tif
- Figure 7-source data 1/Figure 7J-row 4.tif
- __MACOSX/Figure 7-source data 1/._Figure 7J-row 4.tif
- Figure 7-source data 1/Figure 7A-row 2.tif
- __MACOSX/Figure 7-source data 1/._Figure 7A-row 2.tif
- Figure 7-source data 1/Figure 7A-row 3.tif
- __MACOSX/Figure 7-source data 1/._Figure 7A-row 3.tif
- Figure 7-source data 1/Figure 7J-row 3.tif
- __MACOSX/Figure 7-source data 1/._Figure 7J-row 3.tif
- Figure 7-source data 1/Figure 7D-row 8.tif
- __MACOSX/Figure 7-source data 1/._Figure 7D-row 8.tif
- Figure 7-source data 1/Figure 7G-row 1.tif
- __MACOSX/Figure 7-source data 1/._Figure 7G-row 1.tif
- Figure 7-source data 1/Figure 7J-row 2.tif
- __MACOSX/Figure 7-source data 1/._Figure 7J-row 2.tif
- Figure 7-source data 1/Figure 7-labeled.pdf
- __MACOSX/Figure 7-source data 1/._Figure 7-labeled.pdf
- Figure 7-source data 1/Figure 7A-row 6.tif
- __MACOSX/Figure 7-source data 1/._Figure 7A-row 6.tif
- Figure 7-source data 1/Figure 7A-row 4.tif
- __MACOSX/Figure 7-source data 1/._Figure 7A-row 4.tif
- Figure 7-source data 1/Figure 7G-row 3.tif
- __MACOSX/Figure 7-source data 1/._Figure 7G-row 3.tif
- Figure 7-source data 1/Figure 7G-row 2.tif
- __MACOSX/Figure 7-source data 1/._Figure 7G-row 2.tif
- Figure 7-source data 1/Figure 7J-row 1.tif
- __MACOSX/Figure 7-source data 1/._Figure 7J-row 1.tif
- Figure 7-source data 1/Figure 7A-row 5.tif
- __MACOSX/Figure 7-source data 1/._Figure 7A-row 5.tif
