# Supplementary material for: Absence of CEP78 causes photoreceptor and sperm flagella impairments in mice and a human individual
Source: eLife. 2023 Feb 9;12:e76157. doi: 10.7554/eLife.76157 (PMC9984195; doi:10.7554/eLife.76157)
Supplement: Figure 7—source data 3. [file elife-76157-fig7-data3.zip]

Archive with 2 entries (2 files):
- Figure 7-source data 3.pptx
- __MACOSX/._Figure 7-source data 3.pptx
