# Supplementary material for: Absence of CEP78 causes photoreceptor and sperm flagella impairments in mice and a human individual
Source: eLife. 2023 Feb 9;12:e76157. doi: 10.7554/eLife.76157 (PMC9984195; doi:10.7554/eLife.76157)
Supplement: Figure 7—figure supplement 4—source data 1. [file elife-76157-fig7-figsupp4-data1.zip]

Archive with 2 entries (2 files):
- Figure 7-figure supplement 4-source data 1.pptx
- __MACOSX/._Figure 7-figure supplement 4-source data 1.pptx
